# Supplementary material for: Isolation and characterization of multidrug resistant Gallibacterium anatis biovar haemolytica strains from Polish geese and hens
Source: Vet Res. 2023 Aug 23;54:67. doi: 10.1186/s13567-023-01198-2 (PMC10463661; doi:10.1186/s13567-023-01198-2)
Supplement: Supplementary file 3 — Additional file 3: Assembly characterization of forty sequenced G. anatis bv. haemolytica isolates. [file 13567_2023_1198_MOESM3_ESM.xlsx]

## Sheet: Sheet 1 - Assembly characterisa
Assembly characterisation
Assembly	BH-1	BH-20	BH-22	BH-32	BH-35	BH-36	BH-44	BH-50	BH-51	BH-5	BH-8	G-15	G-28	G-33	G-37	G-38	G-39	G-4	G-54	G-63	G-64	G-6	BH-53	LH-40	LH-30	LH-27	LH-17	LH-12	LH-14	LH-19	LH-23	LH-2	LH-3	LH-41	LH-47	LH-57	LH-59	LH-61	LH-9	OH-43
Genome contamination (CheckM)	0	0	0	0	0	0	0	0	0	0	0	0	0	0	0	0	0	0	0	0	0	0	0	0	0	0	0	0	1.13%	0	0	0	0	0	0	0	0	0	0	0
Genome completeness (CheckM)	1	1	1	1	1	1	1	1	1	1	1	1	1	1	1	1	1	1	1	1	1	1	1	1	1	1	1	1	1	1	1	1	1	1	1	1	1	1	1	1
L50	10	14	14	12	15	15	16	13	7	15	8	10	10	10	11	11	10	10	17	11	10	13	8	10	10	10	9	10	11	8	8	9	13	7	14	15	10	12	9	7
L75	21	29	29	24	32	32	33	27	15	31	21	20	21	20	21	21	21	19	34	21	20	28	15	20	22	22	23	24	27	21	17	21	26	19	27	33	22	29	20	16
# contigs	94	124	124	86	114	140	129	120	50	129	105	81	80	90	79	79	90	79	117	80	82	89	51	74	82	87	107	152	215	96	73	97	115	99	105	125	94	146	79	76
N75	41733	31752	31752	35226	31044	32041	28105	33471	69286	30965	36326	49793	47476	47672	49811	48842	40287	56088	31786	47405	47016	30626	72470	47245	41798	31741	27023	26976	26519	29724	41844	33213	32320	34330	33243	26297	42009	26261	44691	43144
N50	67884	65277	65277	73086	45414	51199	52587	58062	104428	52439	84124	73986	88098	76064	81414	76069	72265	76819	48666	75161	81356	55400	104589	76069	78746	83321	75009	74609	72393	74006	108279	83621	66255	112089	61222	47573	65716	57996	87961	96400
Largest contig	384891	169950	169950	192755	184199	159590	172200	186228	270491	180614	329973	381483	187493	281212	164291	218232	270766	211943	131516	276474	267694	214856	262026	267488	229484	262502	366546	303738	267985	339015	201022	303679	227109	508030	166638	127575	279748	229099	230678	330601
Total length	2434989	2641526	2641526	2379912	2601952	2688843	2690343	2541559	2307417	2540512	2509336	2508547	2500811	2483131	2565277	2573668	2420027	2489332	2554431	2506100	2510626	2403534	2316435	2572458	2508349	2478653	2470005	2487625	2597881	2492324	2387040	2450299	2639126	2507840	2531618	2528929	2528229	2591026	2508395	2421757
# N's per 100 kbp	0.00	0.00	0.00	0.00	0.00	0.00	0.00	0.00	0.00	0.00	0.00	0.00	0.00	0.00	0.00	0.00	0.00	0.00	0.00	0.00	0.00	0.00	0.00	0.00	0.00	0.00	0.00	0.00	0.00	0.00	0.00	0.00	0.00	0.00	0.00	0.00	0.00	0.00	0.00	0.00
GC (%)	39.75	39.58	39.58	39.81	39.56	39.60	39.69	39.85	40.16	39.81	39.76	40.27	40.06	40.00	40.03	40.20	40.17	40.10	40.14	40.25	40.01	40.00	40.13	40.19	39.82	39.71	39.71	39.68	39.80	39.66	39.94	39.74	39.58	39.89	39.80	39.86	39.89	39.56	39.83	39.96
