# Supplementary material for: Isolation and characterization of multidrug resistant Gallibacterium anatis biovar haemolytica strains from Polish geese and hens
Source: Vet Res. 2023 Aug 23;54:67. doi: 10.1186/s13567-023-01198-2 (PMC10463661; doi:10.1186/s13567-023-01198-2)
Supplement: Supplementary file 4 — Additional file 4: Overview of detected mobile genetic elements of forty sequenced G. anatis bv. haemolytica isolates. [file 13567_2023_1198_MOESM4_ESM.xlsx]

## Sheet: Sheet 1
strain	MGE	name	size (bp)	family	group	origin	AMR gene
LH-2	IS	ISNesp1	721	IS1595	IS1016	Neisseria sp.			host	name	size
LH-3	IS	ISNesp1*	721	IS1595	IS1016	Neisseria sp.			LH/BH	ISGan1	712/713
		ISGasp1*	720	IS1595	IS1016	Gallibacterium sp.				ISGasp1	720
		ISVsa5	1329	IS4	IS10	Aliivibrio salmonicida				ISNesp1	720/721
	transposon	Tn2	4941	Tn3 (4950)		E.coli	blaTEM inside			ISVsa5	1328/1329
	composite transopson	cn_9556_ISNesp1	9556							ISApl1	1070
		cn_9556_ISGasp1							Geese	ISGan1	713
LH-9	IS	ISGasp1*	720	IS1595	IS1016	Gallibacterium sp.				ISKpn13	1148
	composite transopson	cn_8551_ISGasp1	8551							IS26	820
LH-12	IS	ISNesp1	721	IS1595	IS1016	Neisseria sp.
LH-14	IS	ISNesp1	721	IS1595	IS1016	Neisseria sp.
		ISVsa5	1329	IS4	IS10	Aliivibrio salmonicida
LH-17	IS	ISNesp1	721	IS1595	IS1016	Neisseria sp.
LH-19	IS	ISNesp1	721	IS1595	IS1016	Neisseria sp.
LH-23	IS	ISNesp1*	721	IS1595	IS1016	Neisseria sp.
		ISGasp1*	720	IS1595	IS1016	Gallibacterium sp.
	composite transopson	cn_8547_ISNesp1	8547
		cn_8547_ISGasp1
LH-27	IS	ISNesp1	721	IS1595	IS1016	Neisseria sp.
LH-30	IS	ISNesp1*	721	IS1595	IS1016	Neisseria sp.
		ISGasp1*	720	IS1595	IS1016	Gallibacterium sp.
	composite transopson	cn_8548_ISNesp1	8548
		cn_8548_ISGasp1
LH-40	IS	ISGan1	713	IS1595	IS1016	Gallibacterium anatis
LH-41	IS	ISNesp1*	721	IS1595	IS1016	Neisseria sp.
		ISGasp1*	720	IS1595	IS1016	Gallibacterium sp.
	composite transopson	cn_8547_ISNesp1	8547
		cn_8547_ISGasp1
LH-47	IS	ISNesp1	721	IS1595	IS1016	Neisseria sp.
LH-57	IS	ISNesp1*	721	IS1595	IS1016	Neisseria sp.
		ISGasp1*	720	IS1595	IS1016	Gallibacterium sp.
		ISApl1	1070	IS30		Actinobacillus pleuropneumoniae
		ISApl1	1070	IS30		Actinobacillus pleuropneumoniae
	composite transopson	cn_9555_ISNesp1	9555
		cn_9555_ISGasp1
LH-59	IS	ISNesp1*	721	IS1595	IS1016	Neisseria sp.
		ISGasp1*	720	IS1595	IS1016	Gallibacterium sp.
		ISGa1	713	IS1595	IS1016	Gallibacterium anatis
	composite transopson	cn_8551_ISNesp1	8551
		cn_8551_ISGasp1
LH-61	IS	ISNesp1	721	IS1595	IS1016	Neisseria sp.
		ISVsa5*	1328	IS4	IS10	Aliivibrio salmonicida
	composite transposon	cn_6122_ISVsa5	6122				tetB
BH-1	IS	ISGan1	712	IS1595	IS1016	Gallibacterium anatis
BH-5	IS	ISNesp1	720	IS1595	IS1016	Neisseria sp.
		ISApl1	1070	IS30		Actinobacillus pleuropneumoniae
BH-8	IS	ISNesp1	721	IS1595	IS1016	Neisseria sp.
BH-20	IS	ISNesp1*	721	IS1595	IS1016	Neisseria sp.
		ISGasp1*	720	IS1595	IS1016	Gallibacterium sp.
		ISVsa5	1329	IS4	IS10	Aliivibrio salmonicida
	transposon	Tn2	4941	Tn3 (4950)		E.coli	blaTEM
	composite transopson	cn_9556_ISNesp1	9556
		cn_9556_ISGasp1
BH-22	IS	ISNesp1	720	IS1595	IS1016	Neisseria sp.
		ISApl1*	1070	IS30		Actinobacillus pleuropneumoniae
		ISApl1*	1070	IS30		Actinobacillus pleuropneumoniae
	composite transopson	cn_9507_ISApl1	9507
		cn_3526_ISApl1	3526				blaROB-1
BH-32
BH-35	IS	ISNesp1	720	IS1595	IS1016	Neisseria sp.
		ISApl1*	1070	IS30		Actinobacillus pleuropneumoniae
		ISApl1*	1070	IS30		Actinobacillus pleuropneumoniae
	composite transopson	cn_3526_ISApl1	3526				blaROB-1
BH-36	IS	ISNesp1*	721	IS1595	IS1016	Neisseria sp.
		ISGasp1*	720	IS1595	IS1016	Gallibacterium sp.
		ISApl1	1070	IS30		Actinobacillus pleuropneumoniae
	composite transopson	cn_10167_ISNesp1	10167
		cn_10167_ISGasp1
BH-44	IS	ISVsa5	1329	IS4	IS10	Aliivibrio salmonicida
		ISNesp1	720	IS1595	IS1016	Neisseria sp.
BH-50	IS	ISApl1*	1070	IS30		Actinobacillus pleuropneumoniae
		ISApl1*	1070	IS30		Actinobacillus pleuropneumoniae
		ISNesp1	720	IS1595	IS1016	Neisseria sp.
	composite transopson	cn_3526_ISApl1	3526				blaROB-1
BH-51
BH-53
G-4	IS	ISGa1	713	IS1595	IS1016	Gallibacterium anatis
G-6	IS	ISGa1	713	IS1595	IS1016	Gallibacterium anatis
G-15	IS	ISGa1	713	IS1595	IS1016	Gallibacterium anatis
G-28	IS	ISGa1	713	IS1595	IS1016	Gallibacterium anatis
G-33	IS	ISGa1	713	IS1595	IS1016	Gallibacterium anatis
G-37	IS	ISGa1	713	IS1595	IS1016	Gallibacterium anatis
G-38	IS	ISGa1	713	IS1595	IS1016	Gallibacterium anatis
G-39	IS	ISKpn13	1148	IS5	IS5	Klebsiella pneumoniae
G- 54	IS	IS26	820	IS6		Proteus vulgaris
	IS	ISGa1	713	IS1595	IS1016	Gallibacterium anatis
	plasmid	ColpVC
G-63	IS	ISGa1	713	IS1595	IS1016	Gallibacterium anatis
G-64	IS	ISGa1	713	IS1595	IS1016	Gallibacterium anatis
OH-43
	* the IS fragment is included in the composite tranposon
